# Supplementary material for: Viral CTL Escape Mutants Are Generated in Lymph Nodes and Subsequently Become Fixed in Plasma and Rectal Mucosa during Acute SIV Infection of Macaques
Source: PLoS Pathog. 2011 May 19;7(5):e1002048. doi: 10.1371/journal.ppat.1002048 (PMC3098234; doi:10.1371/journal.ppat.1002048)
Supplement: Table S1 — Summary of virological and immunological parameters. Viral loads are measured in viral RNA copies per mL of plasma. All immunological parameters were measured via flow cytometry. (XLS) [file ppat.1002048.s003.xls]

## Sheet: Sheet1
Supplemental Table 1: Summary of Virological and Immunological Parameters
Animal	Vaccine	Controller	Barcode	Peak VL (day 10 or 14)	Day 28 VL	Post Peak decline (Peak - D28)	Setpoint (D56)	% tet(tat)+ D14 RB	% tet(tat)+ D28 RB	% tet(tat)+ D-28 RB	% tet(tat)+ D14 PBMC	% tet(tat)+ D28 PBMC	% tet(tat)+ D-28 PBMC	% tet(gag)+ D14 RB	% tet(gag)+ D14 PBMC	%Ki67+ CD8+ T-cells RB D14	%Ki67+ CD8+ T-cells RB D28	% tet(tat)+ D7 LN	% tet(tat)+ D14 LN	% tet(tat)+ D28 LN	RB CD4 decline	PBMC CD4 decline	RB %CD4 D28	PBMC %CD4 D28
RCe8	SIV-MVAΔUDG	no	cacg	22700000	422000	22278000	373000	3.89	9.27		5.85	13.4	0.098	1.29	8.55	3.23	19.2	0.24	1.73	13.5	34.63	19.8	7.39	19.3
RDo8	SIV-MVAΔUDG	no	cact	3530000	357000	3173000	16800	8.24	1.41	2.45	5.28	2.03	0.12	5.98	3.17	37.7	6.04		2.18	1.27	33.8	1.4	7.64	49.9
RIf8	SIV-MVAΔUDG	yes	caca	3070000	75900	2994100	339	4.01	0.6	0.22	5.88	1.51		1.07	8.41	37.5	12.7	0.096	6.21	1.94	41.76	14.8	2.49	44.8
RJj8	SIV-MVAΔUDG	no	caga	3720000	289000	3431000	217000	4.72	0.67	0.082	14.2	2.49	0.13	2.22	21.7	41	7.38	0.12	9.33	2.16	58.2	21.1	6.77	28
RZz8	SIV-MVAΔUDG	no	cagt	7590000	112000	7478000	1290000	8.52	2.25	0.77	18.6	2.41	0.27	4.69	26.2	43.7	10.9	0.1	14.1	2.42	36.74	23	0.28	40.9
RHk8	SIV-MVA	no	cgta	6740000	523000	6217000	137000	1.93	1.3	0.47	10.5	3.11		0.72	18.5	62.6	18.2	0.1	2.48	3.55	46.78	12.8	2.22	40.3
RNr8	SIV-MVA	yes	cgtg	502000	7130	494870	694	0.82	1.5	0.1	21.2	2.18	0.16	1.5	4.46	3.36	16.3	0.46	6.81	1.68	18.3	-0.8	30.8	46.3
RUn8	SIV-MVA	yes	cgcg	9810000	27700	9782300	1510	0.73	2.65	0.19	2.58	2.57	0.18	0.68	3.59	16.3	18.8	0.031	1.66		37.25	21.6	1.36	51.4
RWi8	SIV-MVA	no	cgct	2880000	441000	2439000	86800	6.21	0.58	0.12	8.71	1.42		3.67	19.1	37.8	16.4	0.14	6.61	0.8	54.8	10.1	0.99	32.2
RWu8	SIV-MVA	no	cgca	5650000	84100	5565900	9350000	2.27	1.84	0.22	29.1	1.62	0.14		11.4	24.2		1.14	7.21	1.08	34.24	6.9	17.7	38
RCo8	-	no	ctcg	19900000	1020000	18880000	3110000	1.78	0.23	0.056	1.78	0.16	0.019	0.19	1.28	37.2	7.85	0.056	1.17	0.61	41.9	8.5	2.98	33.8
REi9	-	no	ctca	40300000	1460000	38840000	448000	2.42	0.14	0.69	3	0.46	0.039	0.4	2.58	41	8.09	0.15	3.48	0.35	41.19	20.4	1.09	33.2
RJl9	-	no	ctct	60000000	1710000	58290000	1300000	4.4	2.55	0	8.94	2.13	0.29	0.52	5.16	31	16.8	0.00858	5.38	2.63	37.4	13.4	4.37	52.9
RKb9	-	no	ctga	24400000	2360000	22040000	1980000	1.73		0.78	6.7	0.75	0.13		2.96	46.3		0.9	2.28	1	14.4	12.1		33.4
ROu8	-	yes	ctgt	9330000	273000	9057000	1700		7.05	0.18	0.79	2.79	0.085	0.47	1.47		21.1	0.11	0.24	5.2	31.2	9.9	0.2	53.2
* Viral RNA copies per mL of plasma
